# Supplementary material for: Genetic Structure of the Norwegian Parastagonospora nodorum Population
Source: Front Microbiol. 2020 Jun 16;11:1280. doi: 10.3389/fmicb.2020.01280 (PMC7309014; doi:10.3389/fmicb.2020.01280)
Supplement: TABLE S1 — Newly developed SSR primer sequences. [file Data_Sheet_1.zip]

Archive with 2 entries (2 files):
- Table S1-S6.DOCX
- Table S7.XLSX
