# Supplementary material for: Genetic Structure of the Norwegian Parastagonospora nodorum Population
Source: Front Microbiol. 2020 Jun 16;11:1280. doi: 10.3389/fmicb.2020.01280 (PMC7309014; doi:10.3389/fmicb.2020.01280)
Supplement: TABLE S1 — Newly developed SSR primer sequences. [file Data_Sheet_1.zip › Table S7.XLSX]

## Sheet: Sheet3
ID	SNO1302	SNOD1	SNOD3	SNOD5	SNOD8	SNO1002	SNO101	SNO1801	SNO3001	SNO501	SNO1001	SNO1301	SNO1802	SNO301	SNO801	SNO3701	SNO402	SNO702	SNO802	SNO901	location	Year	cultivar	MAT	ToxA	Tox1	Tox3
202537	87	298	327	447	596	138	161	216	90	115	165	218	142	130	117	136	113	123	120	206	Hedmark	2017	Bjarne	1	0	1	0
202487	87	301	324	444	596	138	164	207	90	115	161	215	116	132	120	142	113	126	120	209	Hedmark	2016	Olivin	2	1	0	1
203673	87	313	315	444	596	144	161	213	90	118	163	215	116	134	123	136	128	123	115	209	Hedmark	2015	Magnifik	1	1	1	0
203666	87	298	324	453	620	138	161	237	90	115	161	185	142	118	117	142	146	138	150	203	Hedmark	2015	Olivin	1	0	0	1
203674	87	298	315	441	596	138	158	222	90	115	165	230	136	142	117	136	128	123	NA	188	Hedmark	2015	Magnifik	1	1	1	0
202531	87	298	315	444	596	129	161	219	90	118	167	233	142	168	111	136	119	126	115	188	Hedmark	2016	Demonstrant	1	1	0	0
203665	87	298	324	444	596	138	164	210	129	115	161	218	138	132	117	145	149	123	115	200	Hedmark	2015	Olivin	1	1	1	1
203661	87	310	315	444	596	138	161	219	90	115	161	218	116	134	123	136	158	126	225	188	Hedmark	2015	Ellvis	1	0	1	0
203669	87	298	315	444	596	138	164	210	90	115	161	218	138	134	114	136	119	132	115	206	Hedmark	2015	Olivin	1	0	0	1
203671	87	298	321	462	636	138	161	210	90	118	161	188	116	136	123	142	113	123	130	209	Hedmark	2015	Magnifik	2	1	1	0
202525	87	298	315	444	596	138	164	207	90	115	161	242	144	134	129	142	116	123	115	203	Hedmark	2016	Zebra	1	1	0	1
203660	87	328	315	441	596	138	161	210	90	115	165	242	116	138	111	142	119	123	120	206	Hedmark	2015	Ellvis	2	1	0	1
202533	87	298	315	444	636	138	161	219	90	115	161	224	138	130	114	142	113	141	115	209	Hedmark	2017	Magnifik	2	1	0	0
202534	87	NA	315	441	596	129	164	243	129	115	173	188	138	134	123	139	119	126	115	998	Hedmark	2017	Zebra	1	1	0	0
202515	87	298	324	441	596	141	161	207	90	118	161	242	192	130	147	142	119	129	115	206	Hedmark	2017	Olivin	2	1	1	1
202550	87	298	315	468	636	138	161	210	222	118	179	188	138	134	135	136	113	123	110	200	Hedmark	2016	Ellvis	1	1	1	0
203663	87	298	315	447	636	138	164	210	90	115	161	239	116	138	114	139	143	129	115	203	Hedmark	2015	Ellvis	2	1	0	1
203675	87	298	315	441	596	138	164	213	90	124	163	230	144	148	117	133	113	135	115	200	Hedmark	2015	Kuban	1	1	1	1
202547	87	298	315	444	596	138	161	207	90	115	161	218	146	116	111	136	116	135	115	209	Hedmark	2017	Mirakel	2	1	1	0
203670	87	298	315	462	596	138	161	243	135	115	161	227	116	152	135	136	128	123	115	212	Hedmark	2015	Magnifik	1	1	0	0
203679	87	298	315	468	596	141	164	219	90	118	163	218	144	130	114	136	131	129	115	209	Hedmark	2015	Kuban	1	0	0	1
202485	87	298	315	447	572	138	161	210	129	115	163	185	158	134	111	142	119	141	115	188	Hedmark	2016	Kuban	1	1	0	0
202536	99	298	315	444	636	138	161	252	177	115	165	188	116	152	114	136	113	126	115	206	Hedmark	2017	Bjarne	2	1	1	0
203664	99	298	315	444	596	141	164	210	138	115	179	188	138	NA	126	136	113	135	120	188	Hedmark	2015	Ellvis	2	1	1	1
202545	111	298	315	444	636	141	167	207	90	115	161	242	158	142	132	136	116	123	115	209	Hedmark	2017	Krabat	1	0	0	1
202562	111	298	315	444	596	138	161	216	90	115	161	245	116	132	141	136	119	135	115	188	Hedmark	2016	Olivin	1	0	1	1
202548	111	298	315	450	572	138	161	207	129	124	165	242	116	124	114	136	122	129	115	200	Hedmark	2017	Ellvis	2	1	0	0
202489	111	298	324	441	636	138	164	219	90	115	167	248	138	130	111	142	113	123	120	206	Hedmark	2016	Magnifik	2	1	1	1
202490	111	301	315	453	596	132	161	210	90	115	173	188	140	144	126	145	113	135	115	200	Hedmark	2016	Jantarka	1	1	1	1
202552	111	295	315	441	636	132	161	216	90	115	161	188	142	138	141	139	113	138	115	209	Hedmark	2016	Jantarka	1	1	1	0
203697	111	298	318	441	596	138	164	225	90	115	161	224	128	142	126	133	119	129	135	200	Hedmark	2015	Ellvis	2	0	0	1
203662	111	313	315	441	596	138	161	216	90	115	179	227	138	134	126	145	119	138	115	200	Hedmark	2015	Ellvis	2	0	0	1
203668	111	301	315	453	596	138	161	210	90	115	169	188	152	136	111	136	119	138	115	206	Hedmark	2015	Olivin	1	1	0	1
202530	111	298	315	444	596	138	158	213	132	115	165	233	138	134	NA	133	146	138	115	203	Hedmark	2016	Demonstrant	1	1	1	1
202532	111	298	315	468	596	141	161	243	90	115	161	230	142	134	141	142	113	129	115	203	Hedmark	2017	Magnifik	1	1	0	0
202486	111	298	315	441	596	138	164	231	90	124	165	188	156	130	120	142	119	138	115	203	Hedmark	2016	Skagen	1	1	1	0
203678	111	298	315	453	596	132	161	210	90	115	171	188	116	130	117	136	113	129	115	206	Hedmark	2015	Kuban	2	1	1	1
202535	111	NA	318	447	NA	138	161	207	90	115	163	245	116	134	123	145	122	135	115	998	Hedmark	2017	Zebra	2	1	0	0
202484	111	298	315	444	596	135	161	243	90	124	161	188	202	136	114	136	128	129	120	209	Hedmark	2016	Magnifik	2	1	0	0
202528	111	298	315	447	596	132	158	216	90	115	173	224	116	130	117	136	113	141	150	206	Hedmark	2016	Bjarne	2	1	1	0
203698	111	295	315	444	596	141	158	216	90	115	163	191	142	132	117	145	116	138	115	200	Hedmark	2015	Ellvis	2	1	0	0
202529	111	NA	315	444	596	138	158	216	90	118	161	218	116	168	117	142	113	138	150	209	Hedmark	2016	Bjarne	2	0	0	0
203676	111	301	315	444	596	138	164	207	213	115	161	185	150	130	132	142	116	135	115	203	Hedmark	2015	Kuban	2	1	1	1
202516	111	298	315	462	596	138	164	207	90	118	161	194	138	134	123	133	116	123	120	203	Hedmark	2017	Olivin	1	0	0	0
202544	117	310	315	459	596	138	164	243	90	115	171	245	146	134	114	133	116	123	120	188	Hedmark	2017	Krabat	1	1	0	0
202527	117	298	315	441	636	135	161	213	90	115	171	218	152	142	126	139	116	132	115	209	Hedmark	2016	Krabat	1	0	1	0
202526	123	301	318	444	596	138	164	207	90	115	179	242	142	138	141	136	119	129	115	209	Hedmark	2016	Zebra	1	1	1	0
202514	123	298	315	453	596	135	155	240	138	115	161	242	138	118	129	136	116	129	115	998	Hedmark	2017	Kuban	2	1	0	1
202563	123	298	315	462	596	135	158	207	90	115	161	215	116	116	126	136	113	123	115	203	Hedmark	2016	Olivin	2	1	0	0
202551	123	298	315	468	636	129	161	207	90	115	163	245	116	116	114	133	113	138	110	209	Hedmark	2016	Ellvis	1	0	0	1
203667	123	319	315	453	596	138	161	207	90	115	179	230	116	130	114	136	116	135	115	200	Hedmark	2015	Olivin	2	1	0	1
203677	129	298	315	468	596	138	158	207	90	121	165	227	142	134	114	139	113	129	NA	203	Hedmark	2015	Kuban	1	0	1	0
203672	129	298	315	453	596	123	161	216	90	115	161	218	134	144	114	142	116	129	115	200	Hedmark	2015	Magnifik	1	1	0	1
203572	87	298	315	447	596	141	164	207	90	115	165	248	142	134	129	139	113	123	115	188	main	2016	Zebra	2	0	1	1
202504	87	298	315	447	596	138	155	351	90	115	161	230	138	128	126	139	128	138	120	203	main	2017	Ellvis	1	1	0	0
203658	87	298	315	444	596	138	161	207	90	115	159	209	116	134	111	142	119	126	150	200	main	2015	Kuban	2	1	1	0
203554	87	298	315	444	596	129	161	231	90	NA	165	224	150	144	114	133	116	123	115	209	main	2016	Krabat	1	1	0	0
203547	87	298	324	444	596	135	164	216	90	124	179	245	134	116	126	142	119	123	115	209	main	2016	Mirakel	1	1	0	1
202564	87	295	315	453	596	132	161	216	90	115	171	227	116	142	114	136	128	126	150	203	main	2016	Zebra	2	0	0	1
202505	87	298	315	459	636	132	161	222	90	118	171	218	142	140	144	136	113	138	115	209	main	2017	Ellvis	1	1	1	0
202506	87	307	315	447	596	132	161	222	90	124	161	227	146	132	129	NA	113	126	NA	206	main	2017	Magnifik	2	1	0	1
203699	87	298	315	441	636	141	164	207	90	127	163	185	116	136	126	139	146	141	110	206	main	2015	Ellvis	1	0	0	1
203700	87	298	315	441	596	141	158	216	138	115	161	242	152	116	114	136	119	123	120	200	main	2015	Olivin	2	0	0	1
202509	87	298	324	450	596	138	161	219	90	118	163	230	134	148	111	133	113	123	115	NA	main	2017	Magnifik	1	1	0	1
203655	87	298	315	468	636	138	161	231	90	115	163	203	136	142	117	139	113	138	150	200	main	2015	Kuban	2	0	0	0
203724	87	298	318	453	636	138	161	216	90	115	167	218	150	132	141	142	116	126	115	200	main	2016	Ellvis	1	1	1	1
203585	87	298	315	447	596	138	158	207	90	118	159	257	116	144	129	133	113	129	NA	200	main	2016	Bjørke	1	1	1	0
203546	87	307	315	447	596	138	158	210	90	124	161	209	146	160	141	133	119	135	115	206	main	2016	Krabat	2	0	1	1
203549	87	298	315	447	596	138	164	207	225	124	161	236	144	142	120	139	113	141	115	209	main	2016	Mirakel	1	1	1	1
202499	87	298	315	444	596	138	155	213	117	118	161	218	150	130	126	142	128	129	115	200	main	2017	Bjarne	2	1	1	0
203550	87	298	315	468	636	138	161	210	219	118	179	188	138	134	135	136	113	123	110	200	main	2016	Mirakel	1	1	1	0
203555	87	301	324	444	572	138	161	216	90	115	149	185	116	152	114	142	119	129	120	209	main	2016	Krabat	1	1	1	1
203716	87	298	315	453	636	138	161	213	216	118	171	218	150	132	129	133	113	132	120	200	main	2016	Jantarka	1	1	1	0
203576	87	298	315	444	636	138	164	213	90	118	161	218	138	144	120	139	116	135	115	188	main	2016	Skagen	1	1	1	1
203581	87	298	315	453	636	138	164	207	123	115	163	188	158	126	111	142	113	123	115	209	main	2016	Olivin	1	1	1	0
203653	87	298	315	444	596	138	161	231	240	118	161	209	116	136	141	NA	119	123	115	200	main	2015	Ellvis	1	1	1	0
202507	87	295	315	444	596	138	164	207	90	124	161	218	116	142	126	139	128	126	115	188	main	2017	Zebra	1	1	0	1
202510	87	298	324	447	596	138	161	213	90	115	163	242	150	134	126	145	113	129	115	206	main	2017	Krabat	1	0	1	1
202572	87	298	315	447	596	141	161	216	219	115	169	218	142	136	126	142	119	129	115	188	main	2017	Zebra	1	1	1	0
203579	87	298	315	444	596	138	161	243	90	118	161	212	150	130	117	136	116	123	115	200	main	2016	Jantarka	1	1	0	0
203580	87	298	315	444	596	138	164	219	228	115	165	185	134	136	117	136	119	123	115	200	main	2016	Jantarka	1	1	1	1
203645	87	301	318	444	NA	138	167	216	90	118	165	230	150	140	114	136	146	135	115	209	main	2015	Olivin	1	1	1	0
203656	87	298	315	444	596	138	164	216	120	124	161	215	134	118	141	136	119	123	115	209	main	2015	Ellvis	1	0	1	0
203586	87	298	318	468	596	138	155	246	171	118	161	185	116	132	114	142	146	138	115	200	main	2016	Kuban	2	1	1	0
203652	87	298	318	456	596	141	161	204	90	115	165	209	142	138	141	136	119	126	115	209	main	2015	Magnifik	2	0	1	1
203654	87	298	315	447	596	138	161	216	90	115	161	203	150	134	126	142	146	129	115	209	main	2015	Olivin	2	1	0	1
203551	87	298	315	456	636	138	161	207	90	118	161	248	158	142	138	142	116	123	115	209	main	2016	Bjarne	1	0	0	0
203548	87	295	315	444	636	138	161	222	90	115	161	224	116	116	141	136	149	123	120	206	main	2016	Kuban	2	1	0	0
202502	87	298	324	444	572	138	161	330	93	115	163	185	116	130	141	139	119	138	115	NA	main	2017	Mirakel	2	1	1	1
202520	87	298	315	450	596	132	164	243	90	115	171	212	158	142	114	139	128	123	150	209	main	2016	Krabat	1	0	0	1
202511	87	298	315	444	596	141	164	207	159	115	161	203	116	134	135	139	149	138	135	209	main	2017	Krabat	2	1	0	0
203575	87	295	315	453	604	141	158	216	90	115	159	185	116	174	114	142	113	129	115	206	main	2016	Skagen	2	0	1	1
203647	87	298	315	450	596	135	161	243	102	115	181	218	142	116	111	NA	119	123	115	209	main	2015	Ellvis	1	0	0	1
202557	87	298	327	444	596	141	161	216	90	124	NA	233	142	118	114	142	113	123	115	209	main	2017	Bjarne	2	1	1	0
203556	87	298	318	444	596	138	161	216	90	115	165	185	138	130	114	145	113	129	120	209	main	2016	Zebra	1	1	0	0
202501	87	298	315	444	636	132	161	216	90	118	165	245	156	146	108	145	113	129	115	200	main	2017	Krabat	1	1	1	0
203583	99	298	324	459	636	138	155	213	90	118	155	224	158	132	114	133	113	129	160	200	main	2016	Kuban	2	0	0	0
202549	111	298	315	444	596	138	161	252	90	115	161	185	116	116	141	136	119	132	115	209	main	2016	Zebra	2	1	1	0
203649	111	298	315	456	596	138	161	219	90	115	163	188	158	130	120	139	113	141	115	200	main	2015	Kuban	1	0	0	0
203710	111	298	315	453	596	141	167	207	222	124	181	188	144	116	126	139	119	126	115	200	main	2016	Olivin	2	0	0	1
202566	111	298	315	444	636	135	161	216	90	115	167	188	138	134	120	136	116	129	115	209	main	2017	Olivin	2	0	0	1
202567	111	298	315	444	596	135	164	261	90	118	171	221	142	146	114	136	128	135	150	203	main	2017	Olivin	1	0	1	0
202482	111	316	318	444	596	138	161	216	90	115	161	221	116	132	132	136	116	129	115	200	main	2016	Finans	1	1	1	0
203573	111	310	315	441	636	138	161	261	219	124	159	239	116	136	117	136	146	141	150	209	main	2016	Ellvis	1	1	0	1
203657	111	298	315	453	596	138	161	228	90	115	167	188	140	142	114	136	125	129	150	200	main	2015	Kuban	1	1	1	1
202512	111	298	315	447	636	132	161	207	90	118	165	221	144	132	141	136	113	141	115	206	main	2017	Bjarne	2	1	1	0
203717	111	313	315	441	596	141	161	213	90	115	161	230	142	136	138	133	122	129	115	212	main	2016	Bjørke	2	1	0	1
203718	111	301	321	471	596	138	161	216	135	118	171	254	116	142	111	142	119	123	110	203	main	2016	Bjarne	2	1	0	1
202571	111	298	315	447	596	132	161	207	90	118	161	221	116	144	114	145	119	135	115	203	main	2017	Kuban	1	0	0	0
203651	111	298	315	444	636	132	164	204	90	115	161	188	146	114	123	136	116	123	115	203	main	2015	Magnifik	2	0	0	1
203648	111	298	315	441	636	144	167	210	138	115	167	224	140	140	141	133	116	129	115	206	main	2015	Ellvis	1	0	1	1
202513	111	310	315	453	596	138	164	216	135	118	161	215	142	142	132	136	116	135	115	200	main	2017	Olivin	1	1	1	0
202568	111	298	315	444	596	135	167	222	90	115	163	242	116	144	123	142	128	123	125	209	main	2017	Ellvis	1	1	1	0
203574	111	301	324	441	596	141	158	228	90	115	165	230	116	148	120	136	119	123	115	203	main	2016	Ellvis	1	1	1	1
202503	111	298	318	447	596	138	164	258	90	115	161	188	150	124	120	142	119	132	115	206	main	2017	Mirakel	1	1	0	0
203552	111	298	315	444	596	135	161	228	90	118	161	194	142	130	141	142	113	123	115	998	main	2016	Bjarne	1	1	1	0
203711	111	298	315	441	596	138	164	213	90	115	161	188	138	132	111	136	128	129	110	206	main	2016	Magnifik	2	1	0	0
203713	111	295	327	447	636	132	161	207	117	115	165	260	136	116	114	136	113	123	125	206	main	2016	Kuban	1	1	0	1
203719	111	298	315	441	596	138	164	207	90	124	161	233	140	130	123	136	119	123	150	203	main	2016	Bjarne	2	0	0	1
203723	111	298	315	474	596	135	161	216	90	118	171	230	116	142	126	142	128	135	115	209	main	2016	Magnifik	1	0	1	0
203584	111	313	315	447	596	138	164	213	90	115	155	200	142	140	108	133	128	129	110	209	main	2016	Kuban	1	0	0	1
202521	111	298	315	453	636	138	161	213	90	118	161	185	150	142	123	136	116	123	115	206	main	2016	Zebra	1	1	1	0
202570	111	298	315	453	596	138	161	207	201	118	161	227	116	152	114	136	134	126	115	212	main	2017	Mirakel	1	1	0	0
203553	111	295	315	447	596	132	158	216	90	124	161	257	144	138	114	142	113	126	150	212	main	2016	Demonstrant	1	1	0	1
203588	111	301	315	444	596	132	161	216	222	115	167	188	144	116	114	136	119	123	150	209	main	2016	Magnifik	1	1	0	0
202517	111	298	315	447	596	138	158	243	90	115	165	188	150	134	114	136	146	129	115	203	main	2016	Ellvis	1	1	0	0
203715	111	298	315	441	596	144	158	210	90	118	163	212	150	140	126	136	128	129	115	209	main	2016	Skagen	2	1	1	1
202508	117	298	315	444	596	132	161	222	90	118	163	191	138	142	120	NA	119	123	150	203	main	2017	Magnifik	2	1	0	0
203646	117	298	324	444	636	138	158	243	90	NA	189	248	158	142	123	139	146	138	150	203	main	2015	Ellvis	1	0	1	0
203712	117	298	315	441	596	138	167	213	90	115	161	242	134	152	114	136	128	126	150	200	main	2016	Ellvis	1	0	0	0
203650	117	298	315	444	636	138	164	216	90	115	175	185	116	134	132	142	113	135	110	200	main	2015	Magnifik	2	1	0	1
203587	117	298	315	441	636	138	161	228	117	118	163	215	136	140	120	136	113	129	110	200	main	2016	Magnifik	2	0	1	1
202518	117	301	321	465	596	138	161	294	90	115	163	185	146	142	141	145	113	123	120	209	main	2016	Magnifik	1	0	0	1
202500	117	298	315	447	596	138	164	243	90	115	179	227	138	130	117	136	128	138	NA	209	main	2017	Krabat	2	1	1	1
203714	123	298	324	474	596	132	164	219	90	115	163	185	116	142	123	136	113	123	115	209	main	2016	Skagen	1	1	0	1
203720	123	298	315	444	596	135	167	210	90	115	179	236	116	140	117	139	113	135	115	200	main	2016	Demonstrant	1	1	1	0
202483	123	298	315	450	596	132	164	225	90	115	171	242	116	134	141	136	113	141	NA	209	main	2016	Finans	2	1	0	1
203578	123	298	315	444	596	138	161	219	90	115	163	218	138	132	126	145	119	129	115	209	main	2016	Magnifik	2	1	0	1
203659	123	298	315	447	596	132	161	213	90	124	173	239	116	130	138	142	113	126	115	209	main	2015	Kuban	2	1	0	1
202569	123	298	315	441	596	138	164	207	165	115	161	185	142	134	114	136	119	129	150	200	main	2017	Ellvis	2	0	0	1
203577	123	298	315	444	596	135	161	216	213	115	161	236	156	132	123	139	119	123	110	257	main	2016	Magnifik	2	1	0	1
202519	129	298	315	453	596	135	161	219	90	118	171	230	116	142	111	136	113	135	NA	209	main	2016	Kuban	1	1	0	1
202565	135	298	315	441	596	138	164	204	129	121	161	233	116	116	153	136	128	126	120	200	main	2016	Ellvis	2	0	1	1
203582	147	295	315	441	636	138	164	237	90	115	161	224	140	116	126	136	113	123	115	209	main	2016	Olivin	1	0	1	0
202488	159	307	315	444	636	138	161	216	90	124	165	230	134	134	117	142	113	138	115	206	main	2016	Zebra	1	0	1	1
203691	87	298	315	444	596	126	164	213	123	115	161	230	142	154	114	133	128	126	115	209	Trøndelag	2015	Olivin	2	0	0	0
202540	87	298	315	444	596	138	164	207	165	115	163	266	116	134	117	142	116	135	115	209	Trøndelag	2017	Mirakel	1	1	0	0
202524	87	298	315	447	596	138	161	213	126	115	167	218	116	130	141	136	116	129	110	209	Trøndelag	2016	Magnifik	2	0	0	0
202538	87	298	315	447	636	138	161	219	177	115	171	203	178	134	120	NA	116	129	115	200	Trøndelag	2017	Bjarne	1	0	1	1
203681	87	298	321	453	596	129	161	219	90	118	161	242	138	146	123	136	146	132	120	209	Trøndelag	2015	Magnifik	2	1	0	0
203694	87	298	318	447	596	138	164	207	90	115	171	215	116	130	117	139	116	138	115	209	Trøndelag	2015	Olivin	1	1	0	0
202558	87	298	NA	NA	596	141	158	225	NA	124	165	188	134	NA	NA	142	134	123	115	203	Trøndelag	2016	Zebra	1	0	0	1
203680	87	298	315	447	596	138	161	216	90	115	161	209	116	116	114	136	119	123	115	206	Trøndelag	2015	Magnifik	1	1	0	0
203695	93	298	315	441	596	141	161	222	90	118	163	221	144	132	117	136	131	135	110	212	Trøndelag	2015	Olivin	2	0	0	1
202522	111	295	315	441	636	132	161	216	90	115	161	188	142	138	141	139	113	138	115	209	Trøndelag	2016	Bjarne	1	1	1	0
202542	111	298	315	447	596	141	161	213	231	115	163	242	140	140	111	139	119	138	110	209	Trøndelag	2017	Magnifik	2	1	1	0
203693	111	298	315	456	596	132	161	207	90	115	161	209	132	134	108	136	128	132	115	200	Trøndelag	2015	Olivin	1	0	1	0
202523	111	298	324	453	596	132	170	216	90	115	161	230	140	132	117	133	116	129	120	200	Trøndelag	2016	Magnifik	2	0	0	1
203692	111	298	315	444	596	141	161	216	219	118	167	227	132	130	123	136	119	123	115	209	Trøndelag	2015	Olivin	1	1	0	0
202543	111	298	315	444	636	141	164	213	90	115	161	218	154	134	141	136	113	123	200	209	Trøndelag	2017	Magnifik	1	1	0	1
202546	111	295	315	447	596	141	161	213	90	115	163	230	142	140	141	145	119	138	115	200	Trøndelag	2017	Zebra	2	1	1	1
202539	117	298	315	444	596	138	161	216	90	118	163	230	142	136	141	136	113	129	115	209	Trøndelag	2017	Bjarne	2	1	1	0
203696	117	298	315	468	596	141	164	243	159	115	167	248	116	138	114	142	116	138	115	206	Trøndelag	2015	Olivin	1	1	0	0
202541	123	295	315	444	596	132	179	210	90	115	161	188	138	130	108	136	128	126	115	188	Trøndelag	2017	Ellvis	1	1	0	0
203690	NA	298	315	444	572	NA	155	NA	129	118	179	242	144	116	120	NA	122	126	110	212	Trøndelag	2015	Olivin	2	1	1	0
202580	87	298	315	459	596	141	161	210	90	118	163	203	138	140	135	142	113	129	115	188	UK	Unknown	Unknown	1	0	1	1
Sn6	87	298	330	447	596	132	158	213	90	115	165	218	116	132	135	136	146	123	120	203	USA	Unknown	Unknown	1	1	1	1
Sn79-1087	99	298	315	450	596	138	161	198	99	118	229	185	116	130	117	136	116	126	95	188	USA	Unknown	Unknown	2	0	0	0
Sn15	123	298	327	447	596	141	161	213	159	124	165	242	148	136	120	139	122	135	115	200	Australia	Unknown	Unknown	1	1	1	1
201982	87	298	315	447	596	138	161	276	90	118	169	185	138	138	126	139	113	123	120	206	Denmark	2016	Unknown	1	0	0	1
201865	111	298	315	444	596	141	167	234	90	112	163	233	116	136	129	133	146	126	115	215	Germany	2016	Unknown	1	0	1	1
CIMFU460-SN1	87	298	315	444	596	138	164	207	90	130	159	233	162	132	126	136	131	129	115	200	Mexico	2006	Unknown	2	1	1	0
CIMFU463-SN4	87	298	315	444	596	138	164	207	90	130	159	233	162	132	126	136	134	129	115	200	Mexico	2007	Unknown	2	1	1	1
Sn99CH1A7a	87	298	315	462	636	141	161	213	90	115	161	185	150	130	120	136	113	144	115	218	Switzerland	Unknown	Unknown	2	0	1	0
